# Supplementary material for: A general model of conversational dynamics and an example application in serious illness communication
Source: PLoS One. 2021 Jul 1;16(7):e0253124. doi: 10.1371/journal.pone.0253124 (PMC8248661; doi:10.1371/journal.pone.0253124)
Supplement: S1 Dataset — Spreadsheet containing anonymized data associated with the 117 PCCRI conversations analyzed here, sufficient to recreate the results presented in this paper. For each of the 27,597 turns, we include the conversation number, turn number, number of words, speaker (0 = patient, 1 = clinician, 2 = unknown), whether anger was audibly detected (0 = not detected, 1 = detected), and whether fear was audibly detected (0 = not detected, 1 = detected). (CSV) [file pone.0253124.s001.csv]

This is a minimal, anonymized dataset produced from a subset of the PCCRI corpus and can be used to recreate the results included in the paper, "A general model of conversational dynamics and an example application in serious illness communication". For each of the 27,597 turns, we include the conversation number, turn number, number of words, speaker (0 = patient, 1 = clinician, 2 = unknown), wh…
conv_num	turn_num	n_words	speaker	has_anger	has_fear
24	1	4	1	0	0
24	2	9	0	0	0
24	3	8	1	0	0
24	4	15	0	0	0
24	5	5	1	0	0
24	6	1	0	0	0
24	7	1	1	0	0
24	8	1	0	0	0
24	9	14	1	0	0
24	10	1	0	0	0
24	11	5	1	0	0
24	12	1	0	0	0
24	13	1	1	0	0
24	14	20	0	0	0
24	15	1	1	0	0
24	16	19	0	0	0
24	17	8	1	0	0
24	18	2	0	0	0
24	19	5	1	0	0
24	20	4	0	0	0
24	21	4	1	0	0
24	22	8	0	0	0
24	23	23	1	0	0
24	24	2	0	0	0
24	25	21	1	0	0
24	26	2	0	0	0
24	27	29	1	0	0
24	28	6	0	0	0
24	29	5	1	0	0
24	30	5	0	0	0
24	31	5	1	0	0
24	32	2	0	0	0
24	33	18	1	0	0
24	34	0	2	0	0
24	35	18	0	0	0
24	36	4	1	0	0
24	37	1	0	0	0
24	38	9	1	0	0
24	39	1	0	0	0
24	40	13	1	0	0
24	41	42	0	0	0
24	42	2	1	0	0
24	43	22	0	0	0
24	44	1	1	0	0
24	45	16	0	0	0
24	46	1	1	0	0
24	47	26	0	0	0
24	48	0	2	0	0
24	49	9	0	0	0
24	50	9	1	0	0
24	51	10	0	0	0
24	52	10	1	0	0
24	53	86	0	0	0
24	54	2	1	0	0
24	55	76	0	0	0
24	56	9	1	0	0
24	57	11	0	0	0
24	58	2	1	0	0
24	59	5	0	0	0
24	60	20	1	0	0
24	61	49	0	0	0
24	62	13	1	0	0
24	63	79	0	0	0
24	64	2	1	0	0
24	65	6	0	0	0
24	66	1	1	0	0
24	67	114	0	0	0
24	68	2	1	0	0
24	69	1	0	0	0
24	70	17	1	0	0
24	71	1	0	0	0
24	72	5	1	0	0
24	73	24	0	0	0
24	74	5	1	0	0
24	75	40	0	0	0
24	76	2	1	0	0
24	77	25	0	0	0
24	78	2	1	0	0
24	79	9	0	0	0
24	80	2	1	0	0
24	81	21	0	0	0
24	82	13	1	0	0
24	83	61	0	0	0
24	84	2	1	0	0
24	85	35	0	0	0
24	86	1	1	0	0
24	87	10	0	0	0
24	88	11	1	0	0
24	89	1	0	0	0
24	90	12	1	0	0
24	91	2	0	0	0
24	92	13	1	0	0
24	93	2	0	0	0
24	94	10	1	0	0
24	95	2	0	0	0
24	96	36	1	0	0
24	97	39	0	0	0
24	98	2	1	0	0
24	99	15	0	0	0
24	100	2	1	0	0
24	101	7	0	0	0
24	102	1	1	0	0
24	103	34	0	0	0
24	104	6	1	0	0
24	105	52	0	0	0
24	106	37	1	0	0
24	107	2	0	0	0
24	108	5	1	0	0
24	109	1	0	0	0
24	110	23	1	0	0
24	111	1	0	0	0
24	112	4	1	0	0
24	113	1	0	0	0
24	114	13	1	0	0
24	115	1	0	0	0
24	116	6	1	0	0
24	117	2	0	0	0
24	118	9	1	0	0
24	119	1	0	0	0
24	120	10	1	0	0
24	121	2	0	0	0
24	122	10	1	0	0
24	123	1	0	0	0
24	124	14	1	0	0
24	125	1	0	0	0
24	126	8	1	0	0
24	127	2	0	0	0
24	128	9	1	0	0
24	129	13	0	0	0
24	130	29	1	0	0
24	131	1	0	0	0
24	132	1	1	0	0
24	133	6	0	0	0
24	134	1	1	0	0
24	135	21	0	1	0
24	136	2	1	0	0
24	137	36	0	0	0
24	138	1	1	0	0
24	139	35	0	0	0
24	140	2	1	0	0
24	141	26	0	0	0
24	142	16	1	0	0
24	143	45	0	0	0
24	144	1	1	0	0
24	145	49	0	0	0
24	146	1	1	0	0
24	147	28	0	0	0
24	148	11	1	0	0
24	149	1	0	0	0
24	150	7	1	0	0
24	151	6	0	0	0
24	152	1	1	0	0
24	153	10	0	0	0
24	154	24	1	0	0
24	155	1	0	0	0
24	156	12	1	0	0
24	157	1	0	0	0
24	158	5	1	0	0
24	159	3	0	0	0
24	160	41	1	0	0
24	161	2	0	0	0
24	162	14	1	0	0
24	163	2	0	0	0
24	164	14	1	0	0
24	165	1	0	0	0
24	166	47	1	0	0
24	167	2	0	0	0
24	168	4	1	0	0
24	169	1	0	0	0
24	170	13	1	0	0
24	171	1	0	0	0
24	172	32	1	0	0
24	173	2	0	0	0
24	174	30	1	0	0
24	175	13	0	0	0
24	176	1	1	0	0
24	177	16	0	0	0
24	178	1	1	0	0
24	179	5	0	0	0
24	180	22	1	0	0
24	181	2	0	0	0
24	182	19	1	0	0
24	183	1	0	0	0
24	184	15	1	0	0
24	185	2	0	0	0
24	186	7	1	0	0
24	187	2	0	0	0
24	188	6	1	0	0
24	189	1	0	0	0
24	190	18	1	0	0
24	191	1	0	0	0
24	192	23	1	0	0
24	193	2	0	0	0
24	194	18	1	0	0
24	195	2	0	0	0
24	196	12	1	0	0
24	197	2	0	0	0
24	198	4	1	0	0
24	199	43	0	0	0
24	200	2	1	0	0
24	201	5	0	0	0
24	202	1	1	0	0
24	203	11	0	0	0
24	204	16	1	0	0
24	205	0	2	0	0
24	206	4	0	0	0
24	207	14	1	0	0
24	208	3	0	0	0
24	209	6	1	0	0
24	210	163	0	0	0
24	211	1	1	0	0
24	212	30	0	0	0
24	213	2	1	0	0
24	214	23	0	0	0
24	215	4	1	0	0
24	216	1	1	0	0
24	217	16	0	0	0
24	218	1	1	0	0
24	219	2	1	0	0
24	220	23	0	0	0
24	221	1	1	0	0
24	222	1	1	0	0
24	223	13	0	0	0
24	224	6	1	0	0
24	225	1	0	0	0
24	226	1	1	0	0
24	227	7	0	0	0
24	228	1	1	0	0
24	229	3	1	0	0
24	230	5	0	0	0
24	231	26	1	0	0
24	232	1	0	0	0
24	233	24	1	0	0
24	234	3	0	0	0
24	235	8	1	0	0
24	236	1	0	0	0
24	237	21	1	0	0
24	238	3	0	0	0
24	239	1	1	0	0
24	240	4	0	0	0
24	241	7	1	0	0
24	242	1	0	0	0
24	243	2	1	0	0
24	244	20	0	0	0
24	245	2	1	0	0
24	246	2	1	0	0
24	247	9	0	0	0
24	248	1	1	0	0
24	249	9	0	0	0
24	250	8	1	0	0
24	251	1	0	0	0
24	252	11	1	0	0
24	253	1	0	0	0
24	254	7	1	0	0
24	255	13	0	0	0
24	256	2	1	0	0
24	257	11	0	0	0
24	258	2	1	0	0
24	259	10	1	0	0
24	260	1	0	0	0
24	261	1	1	0	0
24	262	9	0	0	0
24	263	12	1	0	0
24	264	4	0	0	0
24	265	5	1	0	0
24	266	4	0	0	0
24	267	2	1	0	0
24	268	31	0	0	0
24	269	2	1	0	0
24	270	20	0	0	0
24	271	2	1	0	0
24	272	3	1	0	0
24	273	9	0	0	0
24	274	1	1	0	0
24	275	1	1	0	0
24	276	1	0	0	0
24	277	14	1	0	0
24	278	7	0	0	0
24	279	5	1	0	0
24	280	2	0	0	0
24	281	1	1	0	0
24	282	16	0	0	0
24	283	1	1	0	0
24	284	3	1	0	0
24	285	8	1	0	0
24	286	3	0	0	0
24	287	21	1	0	0
24	288	2	0	0	0
24	289	6	1	0	0
24	290	1	0	0	0
24	291	15	1	0	0
24	292	2	0	0	0
24	293	5	1	0	0
24	294	1	0	0	0
24	295	24	1	0	0
24	296	2	0	0	0
24	297	2	1	0	0
24	298	10	0	0	0
24	299	1	1	0	0
24	300	8	0	0	0
24	301	15	1	0	0
24	302	2	0	0	0
24	303	20	1	0	0
24	304	1	0	0	0
24	305	10	1	0	0
24	306	1	0	0	0
24	307	16	1	0	0
24	308	1	0	0	0
24	309	24	1	0	0
24	310	2	0	0	0
24	311	13	1	0	0
24	312	1	0	0	0
24	313	6	1	0	0
24	314	1	0	0	0
24	315	1	1	0	0
24	316	1	0	0	0
24	317	26	1	0	0
24	318	1	0	0	0
24	319	1	1	0	0
24	320	12	0	0	0
24	321	1	1	0	0
24	322	25	0	0	0
24	323	2	1	0	0
24	324	8	0	0	0
24	325	1	1	0	0
24	326	8	0	0	0
24	327	12	1	0	0
24	328	4	0	0	0
24	329	4	1	0	0
24	330	1	0	0	0
24	331	16	1	0	0
24	332	2	0	0	0
24	333	24	1	0	0
24	334	8	0	0	0
24	335	5	1	0	0
24	336	10	0	0	0
24	337	11	1	0	0
24	338	3	0	0	0
24	339	8	1	0	0
24	340	2	0	0	0
24	341	2	1	0	0
24	342	13	0	0	0
24	343	7	1	0	0
24	344	1	0	0	0
24	345	12	1	0	0
24	346	1	0	0	0
24	347	12	1	0	0
24	348	12	0	0	0
24	349	7	1	0	0
24	350	7	0	0	0
24	351	14	1	0	0
24	352	19	0	0	0
24	353	1	1	0	0
24	354	12	0	0	0
24	355	16	1	0	0
24	356	3	0	0	0
24	357	10	1	0	0
24	358	1	1	0	0
24	359	4	1	0	0
24	360	1	0	0	0
24	361	1	1	0	0
24	362	1	0	0	0
24	363	10	1	0	0
24	364	9	0	0	0
24	365	4	1	0	0
24	366	5	0	0	0
24	367	1	1	0	0
24	368	10	0	0	0
24	369	1	1	0	0
24	370	17	1	0	0
24	371	8	0	0	0
24	372	9	1	0	0
24	373	1	0	0	0
24	374	6	1	0	0
24	375	8	0	0	0
24	376	3	1	0	0
24	377	6	0	0	0
24	378	1	1	0	0
24	379	12	0	0	0
24	380	2	1	0	0
24	381	24	0	0	0
24	382	2	1	0	0
24	383	21	0	0	0
24	384	1	1	0	0
24	385	9	0	0	0
24	386	1	1	0	0
24	387	10	0	0	0
24	388	5	1	0	0
24	389	46	0	0	0
24	390	2	1	0	0
24	391	9	0	0	0
24	392	2	1	0	0
24	393	7	0	0	0
24	394	1	1	0	0
24	395	3	0	0	0
24	396	3	1	0	0
24	397	13	0	0	0
24	398	11	1	0	0
24	399	5	0	0	0
24	400	14	1	0	0
24	401	2	0	0	0
24	402	10	1	0	0
24	403	15	0	0	0
24	404	2	1	0	0
24	405	2	1	0	0
24	406	8	0	0	0
24	407	2	1	0	0
24	408	13	0	0	0
24	409	11	1	0	0
24	410	4	0	0	0
24	411	1	1	0	0
24	412	16	0	0	0
24	413	1	1	0	0
24	414	5	1	0	0
24	415	13	0	0	0
24	416	2	1	0	0
24	417	11	1	0	0
24	418	5	0	0	0
24	419	15	1	0	0
24	420	2	0	0	0
24	421	8	1	0	0
24	422	11	0	0	0
24	423	15	1	0	0
24	424	1	0	0	0
24	425	10	1	0	0
24	426	1	0	0	0
24	427	8	1	0	0
24	428	9	0	0	0
24	429	1	1	0	0
24	430	1	1	0	0
24	431	6	0	0	0
24	432	1	1	0	0
24	433	1	1	0	0
24	434	7	0	0	0
24	435	1	1	0	0
24	436	11	0	0	0
24	437	2	1	0	0
24	438	7	1	0	0
24	439	7	0	0	0
24	440	1	1	0	0
24	441	21	0	0	0
24	442	16	1	0	0
24	443	3	0	0	0
24	444	14	1	0	0
24	445	2	0	0	0
24	446	13	1	0	0
24	447	1	0	0	0
24	448	27	1	0	0
24	449	10	0	0	0
24	450	2	1	0	0
24	451	3	1	0	0
24	452	9	0	0	0
24	453	2	1	0	0
24	454	12	0	0	0
24	455	1	1	0	0
24	456	7	0	0	0
24	457	30	1	0	0
24	458	2	0	0	0
24	459	1	1	0	0
24	460	12	0	0	0
24	461	7	1	0	0
24	462	13	0	0	0
24	463	2	1	0	0
24	464	14	0	0	0
24	465	8	1	0	0
24	466	11	0	0	0
24	467	4	1	0	0
24	468	15	0	0	0
24	469	1	1	0	0
24	470	10	0	0	0
24	471	1	1	0	0
24	472	13	0	0	0
24	473	9	1	0	0
24	474	11	0	0	0
24	475	1	1	0	0
24	476	7	0	0	0
24	477	12	1	0	0
24	478	1	0	0	0
24	479	3	1	0	0
24	480	18	1	0	0
24	481	2	0	0	0
24	482	3	1	0	0
24	483	2	0	0	0
24	484	11	1	0	0
24	485	9	0	0	0
24	486	0	2	0	0
24	487	1	1	0	0
24	488	1	1	0	0
24	489	1	1	0	0
24	490	42	0	0	0
24	491	2	1	0	0
24	492	31	0	0	0
24	493	1	1	0	0
24	494	2	1	0	0
24	495	6	1	0	0
24	496	1	0	0	0
24	497	1	1	0	0
24	498	6	1	0	0
24	499	2	0	0	0
24	500	1	1	0	0
24	501	6	0	0	0
24	502	15	1	0	0
24	503	0	2	0	0
24	504	3	0	0	0
24	505	14	1	0	0
24	506	1	0	0	0
24	507	19	1	0	0
24	508	3	0	0	0
24	509	1	1	0	0
24	510	4	0	0	0
24	511	8	1	0	0
24	512	2	1	0	0
24	513	1	1	0	0
24	514	7	0	0	0
24	515	1	1	0	0
24	516	13	0	0	0
24	517	11	1	0	0
24	518	6	0	0	0
24	519	3	1	0	0
24	520	2	0	0	0
98	1	14	1	0	0
98	2	6	0	0	0
98	3	6	2	0	0
98	4	7	1	0	0
98	5	1	0	0	0
98	6	8	1	0	0
98	7	2	0	0	0
98	8	7	1	0	0
98	9	3	0	0	0
98	10	6	1	0	0
98	11	2	0	0	0
98	12	1	1	0	0
98	13	60	0	0	0
98	14	1	1	0	0
98	15	37	0	0	0
98	16	1	1	0	0
98	17	63	0	0	0
98	18	16	1	0	0
98	19	28	0	0	0
98	20	4	1	0	0
98	21	7	0	1	1
98	22	16	1	1	1
98	23	6	0	1	1
98	24	1	1	1	1
98	25	11	0	0	0
98	26	80	1	0	0
98	27	1	0	0	0
98	28	35	1	0	0
98	29	30	0	0	0
98	30	1	1	0	0
98	31	23	0	0	0
98	32	43	1	0	0
98	33	9	0	0	0
98	34	7	1	0	0
98	35	108	0	0	0
98	36	1	1	0	0
98	37	19	0	1	0
98	38	7	1	1	0
98	39	4	0	1	0
98	40	6	1	0	0
98	41	2	0	0	0
98	42	13	1	0	0
98	43	31	0	0	0
98	44	1	1	0	0
98	45	23	0	0	0
98	46	2	1	0	0
98	47	22	0	0	0
98	48	4	1	0	0
98	49	18	0	0	0
98	50	2	1	0	0
98	51	29	0	0	0
98	52	2	1	0	0
98	53	47	0	0	0
98	54	2	1	0	0
98	55	71	0	0	0
98	56	25	1	0	0
98	57	1	0	0	0
98	58	30	1	0	0
98	59	1	0	0	0
98	60	70	1	0	0
98	61	1	0	0	0
98	62	34	1	0	0
98	63	1	0	0	0
98	64	19	1	0	0
98	65	33	0	0	0
98	66	1	1	0	0
98	67	17	0	0	0
98	68	1	1	0	0
98	69	14	0	0	0
98	70	2	1	0	0
98	71	21	0	0	0
98	72	1	1	0	0
98	73	20	0	0	0
98	74	4	1	0	0
98	75	1	0	0	0
98	76	28	1	0	0
98	77	2	0	0	0
98	78	2	1	0	0
98	79	6	0	0	0
98	80	22	1	0	0
98	81	35	0	0	0
98	82	1	1	0	0
98	83	105	0	0	0
98	84	1	1	0	0
98	85	27	0	0	0
98	86	1	1	0	0
98	87	17	0	0	0
98	88	2	1	0	0
98	89	7	0	0	0
98	90	4	1	0	0
98	91	43	0	0	0
98	92	1	1	0	0
98	93	20	0	0	0
98	94	35	1	0	0
98	95	72	0	0	0
98	96	21	1	0	0
98	97	1	0	0	0
98	98	81	1	0	0
98	99	3	0	0	0
98	100	11	1	0	0
98	101	29	0	0	0
98	102	4	1	0	0
98	103	32	0	0	0
98	104	6	1	0	0
98	105	61	0	0	0
98	106	5	1	0	0
98	107	19	0	0	0
98	108	7	1	0	0
98	109	7	0	0	0
98	110	13	1	0	0
98	111	15	0	0	0
98	112	3	1	0	0
98	113	12	0	0	0
98	114	17	1	0	0
98	115	6	1	0	0
98	116	1	1	0	0
98	117	147	1	0	0
98	118	2	1	0	0
98	119	48	1	0	0
98	120	8	0	0	0
98	121	5	1	0	0
98	122	18	0	0	0
98	123	2	1	0	0
98	124	64	0	0	0
98	125	3	1	0	0
98	126	19	0	0	0
98	127	49	1	0	0
98	128	8	0	0	0
98	129	1	1	0	0
98	130	4	0	0	0
98	131	10	1	0	0
98	132	68	0	0	0
98	133	1	1	0	0
98	134	17	0	0	0
98	135	213	1	0	0
98	136	3	0	0	0
98	137	17	1	0	0
98	138	8	0	0	0
98	139	44	1	0	0
98	140	3	0	0	0
98	141	39	1	0	0
98	142	99	0	0	0
98	143	2	1	0	0
98	144	55	0	0	0
98	145	7	1	0	0
98	146	3	0	0	0
98	147	8	1	0	0
98	148	3	0	0	0
98	149	1	1	0	0
98	150	10	0	0	0
98	151	13	1	0	0
98	152	7	0	0	0
98	153	2	1	0	0
98	154	79	0	0	0
98	155	1	1	0	0
98	156	48	0	0	0
98	157	9	1	0	0
98	158	28	0	0	0
98	159	6	1	0	0
98	160	51	0	0	0
98	161	1	1	0	0
98	162	35	0	0	0
98	163	1	1	0	0
98	164	1	0	0	0
98	165	18	1	0	0
98	166	49	0	0	0
98	167	10	1	0	0
98	168	5	0	0	0
98	169	2	1	0	0
98	170	62	0	0	0
98	171	3	1	0	0
98	172	1	0	0	0
98	173	16	1	0	0
98	174	13	0	0	0
98	175	24	1	0	0
98	176	2	0	0	0
98	177	3	1	0	0
98	178	4	0	0	0
98	179	3	1	0	0
98	180	6	0	0	0
98	181	2	1	0	0
98	182	21	0	0	0
98	183	1	1	0	0
98	184	13	0	0	0
98	185	6	1	0	0
98	186	1	0	0	0
98	187	4	1	0	0
98	188	20	0	0	0
98	189	37	1	0	0
98	190	2	0	0	0
98	191	1	1	0	0
98	192	7	0	0	0
98	193	2	1	0	0
98	194	10	0	0	0
98	195	4	1	0	0
98	196	51	0	0	0
98	197	1	1	0	0
98	198	11	0	0	0
98	199	5	1	0	0
98	200	1	0	0	0
98	201	43	1	0	0
98	202	12	0	0	0
98	203	140	1	0	0
98	204	1	0	0	0
98	205	27	1	0	0
98	206	7	0	0	0
98	207	1	1	0	0
98	208	5	0	0	0
98	209	8	1	0	0
98	210	5	0	0	0
98	211	10	1	0	0
98	212	1	0	0	0
98	213	6	1	0	0
98	214	5	0	0	0
98	215	18	1	0	0
98	216	26	0	0	0
98	217	1	1	0	0
98	218	33	0	0	0
98	219	4	1	0	0
98	220	24	0	0	0
98	221	27	1	0	0
98	222	32	0	0	0
98	223	6	1	0	0
98	224	42	0	0	0
98	225	13	1	0	0
98	226	3	0	0	0
98	227	3	1	0	0
98	228	57	0	0	0
98	229	22	1	0	0
98	230	1	0	0	0
98	231	63	1	0	0
98	232	14	0	0	0
98	233	2	1	0	0
98	234	16	0	0	0
98	235	20	1	0	0
98	236	26	0	0	0
98	237	68	1	0	0
98	238	9	0	0	0
98	239	40	1	0	0
98	240	5	0	0	0
98	241	7	1	0	0
98	242	6	0	0	0
98	243	1	1	0	0
98	244	17	0	0	0
98	245	2	1	0	0
98	246	8	0	0	0
98	247	15	1	0	0
98	248	5	0	0	0
98	249	13	1	0	0
98	250	2	0	0	0
98	251	8	1	0	0
98	252	2	0	0	0
98	253	9	1	0	0
98	254	7	0	0	0
98	255	14	1	0	0
98	256	1	0	0	0
98	257	30	1	0	0
98	258	2	0	0	0
98	259	25	1	0	0
98	260	1	0	0	0
98	261	4	1	0	0
98	262	1	0	0	0
98	263	26	1	0	0
98	264	42	0	0	0
98	265	17	1	0	0
98	266	5	0	0	0
98	267	13	1	0	0
98	268	20	0	0	0
98	269	116	1	0	0
98	270	1	0	0	0
98	271	23	1	0	0
98	272	3	0	0	0
98	273	1	1	0	0
98	274	19	0	0	0
98	275	1	1	0	0
98	276	20	0	0	0
98	277	2	1	0	0
98	278	31	0	0	0
98	279	11	1	0	0
98	280	5	0	0	0
98	281	0	1	0	0
98	282	1	0	0	0
98	283	27	1	0	0
98	284	4	0	0	0
98	285	23	1	0	0
98	286	4	0	0	0
98	287	7	1	0	0
98	288	12	0	0	0
98	289	6	1	0	0
98	290	4	0	0	0
98	291	7	1	0	0
98	292	2	0	0	0
98	293	17	1	0	0
98	294	3	0	0	0
98	295	4	1	0	0
98	296	6	0	0	0
98	297	7	1	0	0
98	298	2	0	0	0
28	1	5	0	0	0
28	2	28	1	0	0
28	3	1	0	0	0
28	4	27	1	0	0
28	5	5	0	0	0
28	6	29	1	0	0
28	7	2	0	0	0
28	8	19	1	0	0
28	9	1	0	0	0
28	10	8	1	0	0
28	11	99	0	0	0
28	12	1	1	0	0
28	13	31	0	0	0
28	14	1	1	0	0
28	15	22	0	0	0
28	16	5	1	0	0
28	17	2	0	0	0
28	18	25	1	0	0
28	19	1	0	0	0
28	20	66	1	0	0
28	21	1	0	0	0
28	22	10	1	0	0
28	23	1	0	0	0
28	24	17	1	0	0
28	25	9	0	0	0
28	26	33	1	0	0
28	27	76	0	0	0
28	28	1	1	0	0
28	29	11	0	0	0
28	30	16	1	0	0
28	31	20	0	0	0
28	32	16	1	0	0
28	33	1	0	0	0
28	34	19	1	0	0
28	35	1	0	0	0
28	36	18	1	0	0
28	37	1	0	0	0
28	38	35	1	0	0
28	39	20	0	0	0
28	40	11	1	0	0
28	41	5	0	0	0
28	42	1	1	0	0
28	43	1	0	0	0
28	44	37	1	0	0
28	45	1	0	0	0
28	46	24	1	0	0
28	47	3	0	0	0
28	48	1	1	0	0
28	49	4	0	0	0
28	50	11	1	0	0
28	51	52	0	0	0
28	52	6	1	0	0
28	53	1	0	0	0
28	54	5	1	0	0
28	55	44	0	0	0
28	56	1	1	0	0
28	57	27	0	0	0
28	58	15	1	0	0
28	59	2	0	0	0
28	60	1	1	0	0
28	61	40	0	0	0
28	62	1	1	0	0
28	63	10	0	0	0
28	64	2	1	0	0
28	65	42	0	0	0
28	66	1	1	0	0
28	67	39	0	0	0
28	68	19	1	0	0
28	69	8	0	0	0
28	70	13	1	0	0
28	71	12	0	0	0
28	72	8	1	0	0
28	73	37	0	0	0
28	74	1	1	0	0
28	75	4	1	0	0
28	76	4	0	0	0
28	77	8	1	0	0
28	78	3	0	0	0
28	79	3	1	0	0
28	80	3	1	0	0
28	81	18	1	0	0
28	82	3	1	0	0
28	83	7	1	0	0
28	84	5	0	0	0
28	85	1	1	0	0
28	86	8	0	0	0
28	87	9	1	0	0
28	88	67	0	0	0
28	89	1	1	0	0
28	90	5	0	0	0
28	91	11	1	0	0
28	92	2	0	0	0
28	93	21	1	0	0
28	94	3	0	0	0
28	95	1	1	0	0
28	96	3	0	0	0
28	97	7	1	0	0
28	98	7	0	0	0
28	99	2	1	0	0
28	100	5	0	0	0
56	1	9	1	0	0
56	2	7	1	0	0
56	3	5	0	0	0
56	4	10	1	0	0
56	5	4	1	0	0
56	6	10	1	0	0
56	7	1	0	0	0
56	8	2	1	0	0
56	9	5	1	0	0
56	10	3	1	0	0
56	11	36	1	0	0
56	12	11	0	0	0
56	13	3	1	0	0
56	14	2	0	0	0
56	15	7	1	0	0
56	16	20	0	0	0
56	17	1	1	0	0
56	18	32	0	0	0
56	19	1	1	0	0
56	20	3	0	0	0
56	21	3	1	0	0
56	22	6	0	0	0
56	23	1	1	0	0
56	24	3	0	0	0
56	25	17	1	0	0
56	26	1	0	0	0
56	27	17	1	0	0
56	28	1	0	0	0
56	29	1	1	0	0
56	30	38	0	0	0
56	31	1	1	0	0
56	32	11	0	0	0
56	33	1	1	0	0
56	34	15	0	0	0
56	35	22	1	0	0
56	36	1	0	0	0
56	37	16	1	0	0
56	38	21	0	0	0
56	39	7	1	0	0
56	40	6	0	0	0
56	41	5	1	0	0
56	42	32	0	0	0
56	43	18	1	0	0
56	44	11	0	0	0
56	45	10	1	0	0
56	46	1	0	0	0
56	47	10	1	0	0
56	48	10	0	0	0
56	49	18	1	0	0
56	50	8	0	0	0
56	51	9	1	0	0
56	52	2	0	0	0
56	53	29	1	1	0
56	54	43	0	1	0
56	55	31	1	1	0
56	56	12	0	1	0
56	57	12	1	0	0
56	58	3	0	0	0
56	59	1	1	0	0
56	60	42	0	0	0
56	61	9	1	0	0
56	62	15	0	0	0
56	63	1	1	0	0
56	64	28	0	0	0
56	65	10	1	0	0
56	66	17	0	0	0
56	67	36	1	1	0
56	68	20	0	1	0
56	69	8	1	1	0
56	70	7	0	1	0
56	71	2	1	1	0
56	72	7	0	1	0
56	73	18	1	0	0
56	74	81	0	0	0
56	75	13	1	0	0
56	76	1	0	0	0
56	77	32	1	0	0
56	78	6	0	0	0
56	79	43	1	0	0
56	80	35	0	0	0
56	81	4	1	0	0
56	82	6	0	0	0
56	83	13	1	0	0
56	84	10	0	0	0
56	85	1	1	0	0
56	86	5	0	0	0
56	87	34	1	0	0
56	88	13	0	0	0
56	89	8	1	0	0
56	90	3	0	0	0
56	91	2	1	0	0
56	92	38	0	0	0
56	93	1	1	0	0
56	94	9	0	0	0
56	95	1	1	0	0
56	96	9	0	0	0
56	97	1	1	0	0
56	98	15	0	0	0
56	99	2	1	0	0
56	100	33	0	0	0
56	101	6	1	0	0
56	102	2	0	0	0
56	103	19	1	0	0
56	104	36	0	0	0
56	105	11	1	0	0
56	106	13	0	0	0
56	107	9	1	0	0
56	108	8	0	0	0
56	109	1	1	0	0
56	110	9	0	0	0
56	111	3	1	0	0
56	112	10	0	0	0
56	113	3	1	0	0
56	114	4	0	0	0
56	115	5	1	0	0
56	116	3	0	0	0
56	117	9	1	0	0
56	118	19	0	0	0
56	119	1	1	0	0
56	120	8	0	0	0
56	121	1	1	0	0
56	122	7	0	0	0
56	123	9	1	0	0
56	124	13	0	0	0
56	125	14	1	0	0
56	126	1	0	0	0
56	127	3	1	0	0
56	128	14	0	0	0
56	129	39	1	0	0
56	130	8	0	0	0
56	131	46	1	0	0
56	132	0	0	0	0
56	133	4	1	0	0
56	134	14	1	0	0
56	135	2	1	0	0
56	136	7	0	0	0
56	137	12	1	0	0
56	138	13	0	0	0
56	139	17	1	0	0
56	140	18	0	0	0
56	141	2	1	0	0
56	142	4	0	0	0
56	143	2	1	0	0
56	144	9	0	0	0
56	145	1	1	0	0
56	146	7	0	0	0
56	147	32	1	0	0
56	148	2	0	0	0
56	149	2	1	0	0
56	150	7	0	0	0
56	151	14	1	0	0
56	152	12	0	0	0
56	153	31	1	0	0
56	154	5	1	0	0
56	155	4	0	0	0
56	156	7	1	0	0
56	157	6	0	0	0
56	158	2	1	0	0
56	159	4	1	0	0
56	160	56	1	0	0
56	161	1	0	0	0
56	162	12	1	0	0
56	163	6	0	0	0
56	164	6	1	0	0
56	165	31	0	0	0
56	166	16	1	0	0
56	167	8	0	0	0
56	168	1	1	0	0
56	169	10	0	0	0
56	170	9	1	0	0
56	171	6	0	0	0
56	172	11	1	0	0
56	173	2	0	0	0
56	174	16	1	0	0
56	175	4	0	0	0
56	176	9	1	0	0
56	177	8	1	0	0
56	178	37	0	0	0
56	179	10	1	0	0
56	180	1	0	0	0
56	181	46	1	0	0
56	182	9	0	0	0
56	183	7	1	0	0
56	184	19	1	0	0
56	185	3	0	0	0
56	186	8	1	0	0
56	187	14	1	0	0
56	188	9	0	0	0
56	189	16	1	0	0
56	190	14	0	0	0
56	191	10	1	0	0
56	192	8	1	0	0
56	193	6	1	0	0
56	194	10	1	0	0
56	195	2	1	0	0
56	196	7	0	0	0
56	197	4	1	0	0
56	198	21	1	0	0
56	199	6	0	0	0
56	200	31	1	0	0
56	201	3	0	0	0
56	202	4	1	0	0
56	203	5	0	0	0
56	204	2	1	0	0
56	205	9	0	0	0
56	206	3	1	0	0
56	207	7	1	0	0
56	208	14	0	0	0
56	209	3	1	0	0
56	210	8	0	0	0
56	211	6	1	0	0
56	212	10	1	0	0
56	213	1	1	0	0
56	214	3	1	0	0
56	215	16	1	0	0
56	216	4	0	0	0
56	217	27	1	0	0
56	218	17	0	0	0
56	219	23	1	0	0
2	1	12	1	0	0
2	2	6	0	0	0
2	3	4	1	0	0
2	4	14	0	0	0
2	5	2	1	0	0
2	6	25	0	0	0
2	7	14	1	0	0
2	8	4	0	0	0
2	9	14	1	0	0
2	10	19	0	0	0
2	11	40	1	0	0
2	12	1	0	0	0
2	13	7	1	0	0
2	14	19	0	0	0
2	15	12	1	0	0
2	16	3	0	0	0
2	17	7	1	0	0
2	18	3	0	0	0
2	19	8	1	0	0
2	20	4	0	0	0
2	21	23	1	0	0
2	22	9	0	0	0
2	23	22	1	0	0
2	24	1	0	0	0
2	25	26	1	0	0
2	26	12	0	0	0
2	27	5	1	0	0
2	28	19	0	0	0
2	29	12	1	0	0
2	30	2	0	0	0
2	31	9	1	0	0
2	32	2	0	0	0
2	33	22	1	0	0
2	34	3	0	0	0
2	35	36	1	0	0
2	36	1	0	0	0
2	37	2	1	0	0
2	38	17	2	0	0
2	39	4	1	0	0
2	40	3	1	0	0
2	41	18	0	0	0
2	42	17	1	0	0
2	43	1	0	0	0
2	44	13	1	0	0
2	45	9	0	0	0
2	46	0	1	0	0
2	47	17	0	0	0
2	48	23	1	0	0
2	49	16	0	0	0
2	50	4	1	0	0
2	51	13	0	0	0
2	52	25	1	0	0
2	53	19	0	0	0
2	54	10	1	0	0
2	55	22	0	0	0
2	56	1	1	0	0
2	57	13	0	0	0
2	58	21	1	0	0
2	59	5	0	0	0
2	60	12	1	0	0
2	61	2	0	0	0
2	62	66	1	0	0
2	63	29	0	0	0
2	64	4	1	0	0
2	65	23	0	0	0
2	66	1	1	0	0
2	67	11	0	0	0
2	68	40	1	0	0
2	69	2	0	0	0
2	70	9	1	0	0
2	71	4	0	0	0
2	72	13	1	0	0
2	73	15	0	0	0
2	74	7	1	0	0
2	75	12	0	0	0
2	76	7	1	0	0
2	77	22	0	0	0
2	78	6	1	0	0
2	79	37	0	0	0
2	80	9	1	0	0
2	81	5	0	0	0
2	82	10	1	0	0
2	83	3	0	0	0
2	84	21	1	0	0
2	85	2	0	0	0
2	86	19	1	0	0
2	87	1	0	0	0
2	88	5	1	0	0
2	89	2	0	0	0
2	90	15	1	0	0
2	91	4	0	0	0
2	92	8	1	0	0
2	93	2	0	0	0
2	94	5	1	0	0
2	95	1	1	0	0
2	96	7	0	0	0
2	97	5	1	0	0
2	98	11	0	0	0
2	99	1	0	0	0
2	100	7	1	0	0
2	101	5	0	0	0
53	1	10	0	0	0
53	2	7	1	0	0
53	3	50	0	0	0
53	4	12	1	0	0
53	5	26	0	0	0
53	6	6	1	0	0
53	7	27	1	0	0
53	8	2	0	0	0
53	9	23	1	0	0
53	10	8	0	0	0
53	11	18	1	0	0
53	12	49	0	0	0
53	13	10	1	0	0
53	14	20	0	0	0
53	15	3	1	0	0
53	16	12	1	0	0
53	17	4	0	0	0
53	18	8	1	0	0
53	19	9	0	0	0
53	20	39	1	0	0
53	21	2	0	0	0
53	22	8	1	0	0
53	23	9	0	0	0
53	24	7	1	0	0
53	25	5	0	0	0
53	26	8	1	0	0
53	27	37	0	0	0
53	28	4	1	0	0
53	29	1	0	0	0
53	30	7	1	0	0
53	31	5	0	0	0
53	32	4	1	0	0
53	33	51	0	0	0
53	34	10	1	0	0
53	35	87	0	0	0
53	36	21	1	0	0
53	37	34	0	0	0
53	38	12	1	0	0
53	39	16	0	0	0
53	40	44	1	0	0
53	41	66	0	0	0
53	42	8	1	0	0
53	43	37	0	0	0
53	44	59	1	0	0
53	45	4	0	0	0
53	46	7	1	0	0
53	47	23	0	0	0
53	48	2	1	0	0
53	49	20	0	0	0
53	50	3	1	0	0
53	51	16	0	0	0
53	52	1	1	0	0
53	53	24	0	0	0
53	54	1	1	0	0
53	55	9	0	0	0
53	56	9	1	0	0
53	57	37	0	0	0
53	58	44	1	0	0
53	59	19	0	0	0
53	60	34	1	0	0
53	61	7	0	0	0
53	62	48	1	0	0
53	63	18	0	0	0
53	64	28	1	0	0
53	65	11	0	0	0
53	66	6	1	0	0
53	67	20	0	0	0
53	68	53	1	0	0
53	69	3	0	0	0
53	70	20	1	0	0
53	71	11	0	0	0
53	72	6	1	0	0
53	73	14	0	0	0
53	74	24	1	0	0
53	75	45	0	0	0
53	76	18	1	0	0
53	77	121	0	0	0
53	78	6	1	0	0
53	79	6	0	0	0
53	80	6	1	0	0
53	81	16	0	0	0
53	82	4	1	0	0
53	83	18	1	0	0
53	84	6	0	0	0
53	85	4	1	0	0
53	86	65	0	0	0
53	87	12	1	0	0
53	88	4	0	0	0
53	89	5	1	0	0
53	90	13	0	0	0
53	91	20	1	0	0
53	92	0	2	0	0
53	93	11	0	0	0
53	94	15	1	0	0
53	95	5	0	0	0
53	96	3	1	0	0
53	97	4	0	0	0
53	98	29	1	0	0
53	99	20	0	0	0
53	100	1	1	0	0
53	101	7	0	0	0
53	102	3	1	0	0
53	103	10	0	0	0
53	104	4	1	0	0
53	105	5	0	0	0
53	106	5	1	0	0
53	107	0	2	0	0
53	108	8	1	0	0
53	109	6	0	0	0
53	110	3	1	0	0
53	111	8	0	0	0
53	112	5	1	0	0
53	113	6	0	0	0
53	114	8	1	0	0
53	115	22	0	0	0
53	116	7	1	0	0
53	117	14	0	0	0
53	118	5	1	0	0
53	119	18	0	0	0
53	120	2	1	0	0
53	121	69	0	0	0
53	122	2	1	0	0
53	123	67	0	0	0
53	124	18	1	0	0
53	125	12	0	0	0
53	126	10	1	0	0
53	127	2	0	0	0
53	128	4	1	0	0
53	129	1	0	0	0
45	1	35	1	0	0
45	2	7	0	0	0
45	3	9	1	0	0
45	4	10	0	0	0
45	5	10	1	0	0
45	6	10	0	0	0
45	7	25	1	0	0
45	8	7	0	0	0
45	9	8	1	0	0
45	10	1	0	0	0
45	11	12	1	0	0
45	12	1	0	0	0
45	13	9	1	0	0
45	14	3	0	0	0
45	15	10	1	0	0
45	16	3	0	0	0
45	17	8	1	0	0
45	18	4	0	0	0
45	19	16	1	0	0
45	20	3	0	0	0
45	21	7	1	0	0
45	22	3	0	0	0
45	23	8	1	0	0
45	24	3	0	0	0
45	25	13	1	0	0
45	26	3	0	0	0
45	27	10	1	0	0
45	28	1	0	0	0
45	29	24	1	0	0
45	30	3	0	0	0
45	31	27	1	0	0
45	32	14	0	0	0
45	33	19	1	0	0
45	34	2	0	0	0
45	35	7	1	0	0
45	36	1	0	0	0
45	37	8	1	0	0
45	38	11	0	0	0
45	39	7	1	0	1
45	40	5	0	0	1
45	41	4	1	0	1
45	42	6	0	0	1
45	43	19	1	0	0
45	44	1	0	0	0
45	45	2	1	0	0
45	46	12	0	0	0
45	47	3	1	0	0
45	48	1	0	0	0
45	49	6	1	0	0
45	50	1	0	0	0
45	51	4	1	0	0
45	52	1	0	0	0
45	53	11	1	0	0
45	54	5	0	0	0
45	55	13	1	0	0
45	56	14	0	0	0
45	57	13	1	0	0
45	58	23	0	0	0
45	59	27	1	0	0
45	60	1	0	0	0
45	61	18	1	0	0
45	62	2	0	0	0
45	63	10	1	0	0
45	64	2	0	0	0
45	65	22	1	0	0
45	66	5	0	0	0
45	67	2	1	0	0
45	68	9	0	0	0
45	69	13	1	0	0
45	70	6	0	0	0
45	71	30	1	0	0
45	72	1	0	0	0
45	73	10	1	0	0
45	74	1	0	0	0
45	75	5	1	0	0
45	76	1	0	0	0
45	77	33	1	0	0
45	78	1	0	0	0
45	79	10	1	0	0
45	80	4	0	0	0
45	81	1	1	0	0
45	82	2	0	0	0
45	83	2	1	0	0
45	84	8	0	0	0
45	85	14	1	0	0
45	86	2	0	0	0
45	87	2	1	0	0
45	88	5	0	0	0
45	89	8	1	0	0
45	90	4	0	0	0
45	91	7	1	0	0
45	92	1	0	0	0
45	93	18	1	0	0
45	94	2	0	0	0
45	95	13	1	0	0
45	96	23	0	0	0
45	97	4	1	0	0
45	98	43	0	0	0
45	99	1	1	0	0
45	100	64	0	0	0
45	101	16	1	0	0
45	102	1	0	0	0
45	103	9	1	0	0
45	104	1	0	0	0
45	105	1	1	0	0
45	106	5	0	0	0
45	107	6	1	0	0
45	108	3	0	0	0
45	109	58	1	0	0
45	110	1	0	0	0
45	111	25	1	0	0
45	112	2	0	0	0
45	113	21	1	0	0
45	114	1	0	0	0
45	115	11	1	0	0
45	116	37	0	0	0
45	117	6	0	0	0
45	118	13	1	0	0
45	119	2	0	0	0
45	120	11	1	0	0
45	121	1	0	0	0
45	122	18	1	0	0
45	123	3	0	0	0
79	1	3	0	0	0
79	2	2	1	0	0
79	3	6	0	0	0
79	4	2	1	0	0
79	5	3	0	0	0
79	6	2	1	0	0
79	7	5	0	0	0
79	8	1	1	0	0
79	9	5	0	0	0
79	10	7	2	0	0
79	11	6	0	0	0
79	12	2	1	0	0
79	13	4	0	0	0
79	14	2	1	0	0
79	15	25	0	0	0
79	16	19	1	0	0
79	17	8	0	0	0
79	18	1	1	0	0
79	19	4	0	0	0
79	20	9	1	0	0
79	21	16	0	0	0
79	22	4	1	0	0
79	23	7	1	0	0
79	24	23	1	0	0
79	25	2	0	0	0
79	26	5	1	0	0
79	27	3	0	0	0
79	28	7	1	0	0
79	29	11	0	0	0
79	30	1	1	0	0
79	31	6	0	0	0
79	32	10	1	0	0
79	33	1	0	0	0
79	34	20	1	0	0
79	35	13	0	0	0
79	36	8	1	0	0
79	37	1	0	0	0
79	38	11	1	0	0
79	39	1	0	0	0
79	40	3	1	0	0
79	41	1	0	0	0
79	42	15	1	0	0
79	43	2	0	0	0
79	44	2	1	0	0
79	45	2	0	0	0
79	46	12	1	0	0
79	47	9	0	0	0
79	48	7	1	0	0
79	49	5	0	0	0
79	50	1	1	0	0
79	51	12	0	0	0
79	52	1	1	0	0
79	53	2	0	0	0
79	54	3	1	0	0
79	55	4	0	0	0
79	56	2	1	0	0
79	57	20	0	0	0
79	58	2	1	0	0
79	59	4	0	0	0
79	60	7	1	0	0
79	61	8	0	0	0
79	62	13	1	0	0
79	63	8	0	0	0
79	64	2	1	0	0
79	65	4	0	0	0
79	66	1	1	0	0
79	67	4	0	0	0
79	68	4	1	0	0
79	69	5	0	0	0
79	70	14	1	0	0
79	71	10	0	0	0
79	72	4	1	0	0
79	73	4	0	0	0
79	74	7	1	0	0
79	75	8	0	0	0
79	76	9	1	0	0
79	77	3	0	0	0
79	78	11	1	0	0
79	79	2	0	0	0
79	80	9	1	0	0
79	81	5	0	0	0
79	82	8	1	0	0
79	83	2	0	0	0
79	84	2	1	0	0
79	85	7	0	0	0
61	1	6	2	0	0
61	2	28	0	0	0
61	3	3	2	0	0
61	4	2	1	0	0
61	5	7	0	0	0
61	6	1	1	0	0
61	7	8	0	0	0
61	8	23	2	0	0
61	9	11	0	0	0
61	10	4	1	0	0
61	11	5	0	0	0
61	12	14	1	0	0
61	13	15	0	0	0
61	14	8	1	0	0
61	15	70	0	0	0
61	16	4	1	0	0
61	17	5	0	0	0
61	18	7	1	0	0
61	19	72	0	0	0
61	20	3	1	0	0
61	21	17	0	0	0
61	22	3	1	0	0
61	23	76	0	0	0
61	24	9	1	0	0
61	25	5	0	0	0
61	26	39	1	0	0
61	27	16	0	0	0
61	28	2	1	0	0
61	29	44	0	0	0
61	30	1	1	0	0
61	31	34	0	0	0
61	32	3	1	0	0
61	33	10	0	0	0
61	34	9	1	0	0
61	35	11	0	0	0
61	36	2	1	0	0
61	37	24	0	0	0
61	38	2	1	0	0
61	39	33	0	0	0
61	40	16	1	0	0
61	41	2	0	0	0
61	42	6	1	0	0
61	43	4	0	0	0
61	44	3	1	0	0
61	45	5	0	0	0
61	46	3	1	0	0
61	47	8	0	0	0
61	48	8	1	0	0
61	49	5	0	0	0
61	50	1	1	0	0
61	51	10	0	0	0
61	52	6	1	0	0
61	53	15	0	0	0
61	54	12	1	0	0
61	55	1	0	0	0
61	56	8	1	0	0
61	57	2	0	0	0
61	58	2	1	0	0
61	59	11	0	0	0
61	60	1	1	0	0
61	61	14	0	0	0
61	62	1	0	0	0
61	63	14	0	0	0
61	64	1	1	0	0
61	65	1	0	0	0
61	66	19	1	0	0
61	67	3	0	0	0
61	68	4	1	0	0
61	69	17	0	0	0
61	70	1	1	0	0
61	71	11	0	0	0
61	72	1	1	0	0
61	73	18	0	0	0
61	74	6	1	0	0
61	75	5	0	0	0
61	76	10	1	0	0
61	77	2	0	0	0
61	78	4	1	0	0
61	79	1	0	0	0
61	80	1	1	0	0
61	81	20	0	0	0
61	82	2	1	0	0
61	83	7	0	0	0
61	84	7	1	0	0
61	85	30	0	0	0
61	86	14	1	0	0
61	87	2	0	0	0
61	88	8	1	0	0
61	89	17	0	0	0
61	90	4	1	0	0
61	91	10	0	0	0
61	92	2	1	0	0
61	93	2	0	0	0
61	94	21	1	0	0
61	95	50	0	0	0
61	96	27	1	0	0
61	97	1	0	0	0
61	98	12	1	0	0
61	99	3	0	0	0
61	100	4	1	0	0
61	101	4	0	0	0
61	102	5	1	0	0
61	103	2	0	0	0
61	104	1	1	0	0
61	105	7	0	0	0
61	106	21	1	0	0
61	107	11	0	0	0
61	108	2	1	0	0
61	109	24	0	0	0
61	110	37	1	0	0
61	111	36	0	0	0
61	112	2	1	0	0
61	113	37	0	0	0
61	114	15	1	0	0
61	115	1	0	0	0
61	116	1	1	0	0
61	117	4	0	0	0
61	118	19	1	0	0
61	119	14	0	0	0
61	120	20	1	0	0
61	121	2	0	0	0
61	122	21	1	0	0
61	123	2	0	0	0
61	124	39	1	0	0
61	125	17	0	0	0
61	126	1	1	0	0
61	127	18	0	0	0
61	128	6	1	0	0
61	129	26	0	0	0
61	130	1	1	0	0
61	131	11	0	0	0
61	132	3	1	0	0
61	133	40	0	0	0
61	134	33	1	0	0
61	135	1	0	0	0
61	136	37	1	0	0
61	137	11	0	0	0
61	138	9	1	0	0
61	139	1	0	0	0
61	140	6	1	0	0
61	141	18	0	0	0
61	142	2	1	0	0
61	143	20	0	0	0
61	144	2	1	0	0
61	145	27	0	0	0
61	146	27	1	0	0
61	147	28	0	0	0
61	148	1	1	0	0
61	149	18	0	0	0
61	150	14	1	0	0
61	151	22	0	0	0
61	152	1	1	0	0
61	153	41	0	0	0
61	154	2	1	0	0
61	155	29	0	0	0
61	156	27	1	0	0
61	157	7	0	0	0
61	158	7	1	0	0
61	159	51	0	0	0
61	160	3	1	0	0
61	161	13	0	0	0
61	162	1	1	0	0
61	163	11	0	0	0
61	164	11	1	0	0
61	165	54	0	0	0
61	166	5	1	0	0
61	167	2	0	0	0
61	168	28	1	0	0
61	169	76	0	0	0
61	170	18	1	0	0
61	171	45	0	0	0
61	172	6	1	0	0
61	173	14	0	0	0
61	174	1	1	0	0
61	175	10	0	0	0
61	176	5	1	0	0
61	177	51	0	0	0
61	178	9	1	0	0
61	179	2	0	0	0
61	180	10	1	0	0
61	181	78	0	0	0
61	182	10	1	0	0
61	183	39	0	0	0
61	184	9	1	0	0
61	185	35	0	0	0
61	186	14	1	0	0
61	187	2	0	0	0
61	188	18	1	0	0
61	189	1	0	0	0
61	190	34	1	0	0
61	191	2	0	0	0
61	192	3	1	0	0
61	193	2	0	0	0
61	194	31	1	0	0
61	195	11	0	0	0
61	196	4	1	0	0
61	197	13	0	0	0
61	198	121	1	0	0
61	199	2	0	0	0
61	200	39	1	0	0
61	201	1	0	0	0
61	202	11	1	0	0
61	203	26	0	0	0
61	204	14	1	0	0
61	205	1	0	0	0
61	206	11	1	0	0
61	207	1	0	0	0
61	208	6	1	0	0
61	209	1	0	0	0
61	210	18	1	0	0
61	211	1	0	0	0
61	212	6	1	0	0
61	213	1	0	0	0
61	214	46	1	0	0
61	215	1	0	0	0
61	216	10	1	0	0
61	217	48	0	0	0
61	218	45	1	0	0
61	219	2	0	0	0
61	220	24	1	0	0
61	221	14	1	0	0
61	222	1	0	0	0
61	223	2	1	0	0
61	224	4	0	0	0
61	225	9	1	0	0
61	226	1	0	0	0
61	227	10	1	0	0
30	1	3	1	0	0
30	2	4	0	0	0
30	3	2	1	0	0
30	4	5	1	0	0
30	5	7	0	0	0
30	6	4	1	0	0
30	7	2	0	0	0
30	8	4	1	0	0
30	9	4	0	0	0
30	10	10	1	0	0
30	11	5	0	0	0
30	12	2	1	0	0
30	13	5	0	0	0
30	14	4	1	0	0
30	15	8	0	0	0
30	16	9	1	0	0
30	17	1	0	0	0
30	18	15	1	0	0
30	19	8	0	0	0
30	20	3	1	0	0
30	21	4	0	0	0
30	22	15	1	0	0
30	23	1	0	0	0
30	24	14	1	0	0
30	25	4	0	0	0
30	26	7	1	0	0
30	27	1	0	0	0
30	28	89	1	0	0
30	29	5	0	0	0
30	30	0	1	0	0
30	31	14	1	0	0
30	32	3	0	0	0
30	33	17	1	0	0
30	34	8	0	0	0
30	35	32	1	0	0
30	36	0	0	0	0
30	37	30	1	0	0
30	38	2	1	0	0
30	39	8	0	0	0
30	40	5	1	0	0
30	41	1	0	0	0
30	42	1	1	0	0
30	43	7	1	0	0
30	44	11	0	0	0
30	45	1	1	0	0
30	46	8	1	0	0
30	47	5	0	0	0
30	48	1	1	0	0
30	49	13	0	0	0
30	50	1	1	0	0
30	51	44	1	0	0
30	52	1	0	0	0
30	53	1	1	0	0
30	54	27	1	0	0
30	55	1	0	0	0
30	56	7	1	0	0
30	57	1	0	0	0
30	58	1	1	0	0
30	59	6	0	0	0
30	60	7	1	0	0
30	61	11	0	0	0
30	62	14	1	0	0
30	63	1	0	0	0
30	64	4	1	0	0
30	65	0	2	0	0
30	66	14	0	0	0
30	67	1	1	0	0
30	68	1	1	0	0
30	69	2	0	0	0
30	70	1	1	0	0
30	71	1	1	0	0
30	72	1	0	0	0
30	73	11	0	0	0
30	74	10	0	0	0
30	75	106	1	0	0
30	76	5	0	0	0
30	77	22	1	0	0
30	78	1	0	0	0
30	79	47	1	0	0
30	80	1	0	0	0
30	81	30	1	0	0
30	82	1	0	0	0
30	83	12	1	0	0
30	84	1	0	0	0
30	85	6	1	0	0
30	86	4	0	0	0
30	87	11	1	0	0
30	88	37	1	0	0
30	89	1	0	0	0
30	90	1	1	0	0
30	91	2	0	0	0
30	92	2	1	0	0
30	93	2	1	0	0
30	94	7	1	0	0
30	95	1	0	0	0
30	96	1	1	0	0
30	97	1	0	0	0
30	98	5	1	0	0
30	99	1	0	0	0
30	100	2	1	0	0
30	101	1	0	0	0
30	102	19	1	0	0
30	103	1	0	0	0
30	104	7	1	0	0
30	105	3	0	0	0
30	106	3	1	0	0
30	107	1	0	0	0
30	108	1	1	0	0
30	109	10	1	0	0
30	110	3	0	0	0
30	111	20	1	0	0
30	112	1	0	0	0
30	113	16	0	0	0
30	114	5	1	0	0
30	115	9	0	0	0
30	116	27	1	0	0
30	117	1	0	0	0
30	118	13	1	0	0
30	119	1	0	0	0
30	120	45	1	0	0
30	121	1	0	0	0
30	122	1	1	0	0
30	123	19	1	0	0
30	124	1	0	0	0
30	125	1	1	0	0
30	126	1	0	0	0
30	127	19	1	0	0
30	128	1	0	0	0
30	129	7	1	0	0
30	130	11	1	0	0
30	131	1	0	0	0
30	132	1	1	0	0
30	133	5	1	0	0
30	134	6	1	0	0
30	135	4	0	0	0
30	136	9	1	0	0
30	137	2	0	0	0
30	138	12	1	0	0
30	139	7	0	0	0
30	140	13	1	0	0
30	141	11	0	0	0
30	142	1	1	0	0
30	143	16	1	0	0
30	144	0	2	0	0
30	145	3	0	0	0
30	146	1	1	0	0
30	147	10	0	0	0
30	148	5	1	0	0
30	149	15	1	0	0
30	150	1	0	0	0
30	151	4	1	0	0
30	152	1	0	0	0
30	153	5	1	0	0
30	154	1	0	0	0
30	155	6	1	0	0
30	156	1	0	0	0
44	1	10	1	0	0
44	2	1	0	0	0
44	3	14	1	0	0
44	4	4	0	0	0
44	5	25	1	0	0
44	6	5	0	0	0
44	7	33	1	0	0
44	8	1	0	0	0
44	9	22	1	0	0
44	10	6	0	0	0
44	11	58	1	0	0
44	12	13	0	0	0
44	13	9	1	0	0
44	14	6	0	0	0
44	15	26	1	0	0
44	16	9	0	0	0
44	17	7	1	0	0
44	18	1	0	0	0
44	19	10	1	0	0
44	20	1	0	0	0
44	21	7	1	0	0
44	22	9	0	0	0
44	23	6	1	0	0
44	24	1	0	0	0
44	25	10	1	0	0
44	26	1	0	0	0
44	27	9	1	0	0
44	28	2	0	0	0
44	29	46	1	0	0
44	30	14	0	0	0
44	31	14	1	0	0
44	32	1	0	0	0
44	33	5	1	0	0
44	34	1	0	0	0
44	35	15	1	0	0
44	36	2	0	0	0
44	37	7	1	0	0
44	38	1	0	0	0
44	39	7	1	0	0
44	40	1	0	0	0
[truncated: 25,599 more rows]
